# Supplementary material for: Hysterectomy and thyroid cancer risk: A systematic review and meta-analysis
Source: Glob Epidemiol. 2023 Oct 5;6:100122. doi: 10.1016/j.gloepi.2023.100122 (PMC10582318; doi:10.1016/j.gloepi.2023.100122)
Supplement: Supplementary file 1 — Supplementary material: studies' quality evaluation [file mmc1.xls]

## Sheet: OCs cohort
Cohort Study	Representativeness of the exposed cohort	Selection of the unexposed cohort	Ascertainment of exposure	Outcome of interest not present at start of study	Control for		Assessment of outcome	Follow-up long enough for outcomes to occur	Adequacy of follow up of cohorts	Total quality score
					important factor	additional factors
Wilson 2021	x	x	x	x	x	x	x	x	x	9
Kim 2021	x	x	x	x	x	x	x	x	x	9
Guenego 2018	x			x	x	x	x	x	x	7
Luo 2016	x	x		x	x	x		x	x	7
Altman 2016	x	x	x	x	x	x	x	x	x	9
Kabat 2012	x	x		x	x	x		x	x	7
Luoto 2003	x	x	x	x			x	x	x	7
Luoto 1997	x	x		x		x	x	x	x	7
Wong 2006	x	x			x	x	x	x	x	7

## Sheet: OCs case-control
Case-Control Study	Adequate definition of cases	Representativeness of cases	Selection of controls	Definition of controls	Comparability		Ascertainment exposure	Same method of ascertainment for cases and controls	Non-Response rate	Total quality score
					important factor	additional factors
Rahman 2021	x	x	x	x	x	x		x		7
Truong	x	x	x	x	x			x	x	7
Mack 1999	x	x	x	x	x	x		x	x	8
Rossing 2000	x	x	x	x	x	x		x	x	8
